# Supplementary material for: Drug-induced sleep endoscopy-directed adenotonsillectomy in pediatric obstructive sleep apnea with small tonsils
Source: PLoS One. 2019 Feb 22;14(2):e0212317. doi: 10.1371/journal.pone.0212317 (PMC6386441; doi:10.1371/journal.pone.0212317)
Supplement: S1 Dataset — (XLSX) [file pone.0212317.s001.xlsx]

## Sheet: DISE
gender	age	BMI	tonsil size	AHI, events/hour, preoperative	AHI events/hour, 6 month after surgery	AHI events/hour, 1 year after surgery	oxygen saturation nadir %, preoperative	oxygen saturation nadir %, 6 month after surgery	oxygen saturation nadir %, 1 year after surgery
1	3	19.3375	1	6.6	1.3	2.5	93	92	94
1	4.1	21.8254	1	6.2	1.1	2	86	89	87
1	5.1	17.7856	1	7.3	1.8	2.9	89	93	90
1	6.1	21.484	2	42.5	8.5	9.4	84	95	91
1	7.1	16.1076	2	8.5	2.7	3.6	90	95	91
1	8.1	14.1436	1	6.7	1.2	1	89	94	90
1	9.2	21.6771	1	19.3	3	3.5	81	90	87
1	10.4	19.4734	2	7.3	0.8	1.2	91	93	92
1	9	21.9206	2	11.4	1.5	3.6	82	93	89
1	8.2	19.0801	2	13.5	2.2	5.1	71	92	85
1	7.3	13.4025	2	16.8	1.5	3.6	81	90	92
1	6.3	14.5832	2	10.3	1	2.8	88	94	95
1	5.3	14.6571	1	15.6	2.1	2.5	87	95	93
1	4.3	18.6159	2	14.4	1.9	3.6	89	96	93
1	3.4	14.4357	1	24.6	7.3	8	76	89	90
1	2.8	19.5283	2	18.2	3.2	4.7	85	89	85
1	3.5	13.0299	2	18.7	1.7	3.2	79	87	89
1	4.5	21.0556	1	16.7	2.7	3.4	80	88	87
2	6	16.0795	1	17.9	2.1	3.7	77	86	87
2	5.3	22.0054	2	17.4	2.5	2.3	79	90	93
2	4.4	20.1152	2	15.7	1.6	4.4	91	95	91
2	3.5	18.8602	2	16.8	3.9	3.5	84	92	95
2	5.5	20.6592	2	12.9	1.2	3.6	89	96	93
2	6.7	14.9997	1	22.4	8.2	10.2	74	92	89
2	7.8	21.8267	1	22.6	1.3	6.7	71	86	85
2	3.9	16.353	1	24.8	2.6	9.1	78	88	89
2	5	21.9353	1	29.1	3.5	4.4	76	90	91
2	3	16.3609	1	17	2	5.2	81	94	93
2	4.1	19.9559	1	12.6	1.8	3.1	89	96	95
2	7.2	17.0924	2	13.7	3.6	3.2	88	95	94
2	3.2	17.0695	2	17.3	8.8	10.3	87	96	89
2	8.3	13.3173	2	15.5	2.4	5.6	86	92	91
2	4.3	17.1913	1	21.3	6.9	9.2	75	87	89
2	3.4	21.0939	2	26.1	10.4	11.5	71	84	87
2	7.5	15.3798	1	11.4	5.2	6.7	87	92	89
2	8.7	21.9456	2	22.9	4.9	7.1	83	86	87
2	6.9	19.2403	1	16.7	3.1	5.2	87	90	89
2	7.2	21.2903	1	13.8	2.1	3.5	79	91	88
2	7.4	19.339	1	12.3	1.7	3.4	88	92	93
2	7.6	17.5372	1	15.5	2.2	3.2	82	89	92
2	7.6	18.635	2	12.3	2.9	3.8	86	96	93
2	8.1	16.3027	2	15.2	3.3	5.1	83	91	90
2	8.1	14.5809	2	30.7	7.6	10.2	72	88	86
2	4.2	19.9265	2	12.5	1.9	4.7	87	94	93
2	8.2	18.3401	2	14	2	5.8	92	95	93
2	8.4	16.8792	2	43.5	10.4	14.2	70	86	84
2	3.4	21.6923	2	16.6	3.7	6	89	94	90
2	3.5	17.2337	1	17	2.7	4.3	87	95	89
2	3.5	19.188	1	25.5	4.3	4.5	73	92	92
2	4.8	18.6279	1	33.2	8.2	8.9	77	89	87
2	3.8	19.5175	1	12	3.2	5.6	89	95	92
2	8.9	19.6731	2	29.3	6.3	7.1	72	90	88
2	3	18.9253	2	17.1	3.5	4.1	89	96	90
2	3	13.1468	1	20.1	7.5	6.1	74	89	90
2	3.3	18.6572	2	11.6	2.9	3.3	88	96	89
2	9.3	17.1394	1	13.2	1.3	2.5	86	95	92
2	3.5	20.4787	1	13.7	2.6	3.7	89	95	93
2	4.7	18.0338	2	23.7	5.5	8.1	81	89	86
2	9.8	17.1513	2	20.2	6.3	7.2	83	87	86
2	4.1	21.1973	2	14.9	2.8	3.1	85	90	91
2	3.1	19.3716	2	11.7	1.1	2.5	89	93	94
2	3.3	18.2229	1	54	15.4	17.1	81	85	84
2	3.3	18.9993	2	19.3	3.7	4.4	81	90	89
2	4.3	19.6884	1	21	3.9	7.1	82	92	87
2	8.2	13.0755	1	16	3.6	4.2	84	89	90
2	7.8	20.0557	2	16.6	1.5	3.5	76	92	93
2	6.1	18.1238	2	22.3	7.1	9.9	75	89	86
2	4	22.1512	2	13.9	2.6	4.1	89	96	92
2	6.1	21.1521	1	14.5	2.8	5.7	82	90	89
2	7.4	21.6144	1	9.5	3.4	3.7	90	97	93

## Sheet: CONTROL
gender	age	BMI	tonsil size	AHI, events/hour, preoperative	AHI events/hour, 6 month after surgery	AHI events/hour, 1 year after surgery	oxygen saturation nadir %, preoperative	oxygen saturation nadir %, 6 month after surgery	oxygen saturation nadir %, 1 year after surgery
1	3.9	20.5051	1	12.1	3.2	6.7	83	95	88
1	11.3	13.3277	2	29.1	6.1	7.9	78	90	86
1	4.1	19.3623	1	13.8	2.5	4.1	84	96	87
1	12.9	16.3696	2	11.8	1.5	5.6	87	94	96
1	4.8	14.4998	2	10.9	2.2	2.5	81	93	87
1	5.5	19.1069	2	10.2	5.5	4.9	89	91	92
1	5.3	17.1296	2	21.7	7.2	6.1	67	89	87
1	12.1	19.6155	2	19.2	3.7	6.5	71	92	89
1	4.2	16.5011	1	11.5	2.8	3	86	96	92
1	13.4	14.485	1	15.6	4.1	4.7	68	97	90
1	4.3	19.4828	1	8.1	1	1.5	86	92	90
1	3.5	20.767	2	7.9	1.6	1.4	86	97	94
1	3.3	16.8698	1	10.5	2.9	2.5	79	95	91
1	3.9	16.0171	2	10.9	2.7	2	71	93	95
1	4.8	13.991	1	13.8	3.3	5	81	91	89
1	4.1	18.7186	2	7	2.9	2.1	85	96	93
1	6	20.1231	1	8.4	1	3.7	71	94	88
1	5.5	19.1586	1	9.8	1.8	4.1	81	92	89
1	10.5	18.8493	1	8.5	2.6	3.4	85	93	90
1	4.2	19.2541	2	12	4.7	7.3	90	95	91
1	4.8	19.6357	2	13.7	4.2	6.1	74	88	86
1	5.5	20.8336	2	14.7	3.7	2.9	72	92	90
1	10.8	14.5456	2	22.5	7.8	9.6	71	87	89
1	5.6	18.1663	1	15.8	3.2	6.7	84	94	88
1	13.2	18.8204	1	39	16	19.2	84	90	87
1	5.9	21.1564	1	20.1	9.5	10.1	82	93	87
1	5.7	22.4133	1	8.1	4	5.7	89	90	90
1	8	14.4861	1	7.2	2	2.6	88	91	90
1	13.4	21.4721	2	10.7	3.7	5.2	71	95	91
1	8	17.6502	1	14.4	2.6	4.1	86	96	93
1	13	13.0489	2	13.7	3.3	4.9	72	92	85
1	11.8	13.9343	1	8.8	5.2	4.5	92	91	86
1	3.2	18.7923	2	8.1	2.1	3.7	74	88	84
1	4.9	15.0672	2	13	6.2	6.9	88	89	85
1	3.5	20.5085	2	25.5	6.1	8.8	86	95	92
1	4.4	21.8321	2	33.2	12.7	15.6	82	91	87
1	10.3	20.5494	2	11.4	3.1	6.2	90	96	92
1	3.2	15.8718	1	6.8	2.6	3.1	81	83	80
1	6.9	18.846	1	17.3	4.5	2.2	85	94	87
1	11.4	13.3586	2	15.5	3.9	6.1	90	97	91
1	11.1	14.7518	2	9.3	3.7	3.2	86	92	89
1	13.5	16.8581	2	11.4	2.5	6.1	81	95	90
1	12.9	14.6593	1	12.6	4.7	5.2	90	96	91
1	4.3	20.3506	2	9.3	1.4	2.6	86	95	89
1	5.4	19.3506	2	11.4	2.8	3.9	81	93	89
1	3.6	17.318	1	10.3	3.1	4.2	89	96	84
2	3.8	12.931	1	10.9	2.9	2.5	81	92	83
2	12.5	19.5968	1	6.4	1.6	2.4	93	97	94
2	13.3	14.9472	1	6.5	3.2	3	82	92	90
2	4.8	12.8074	2	12.9	2.7	5.6	79	92	87
2	4.7	16.0322	2	15.7	4.8	6.1	91	96	93
2	5.2	18.2012	2	5.8	3.1	2	87	93	88
2	4.7	15.366	2	7.9	1.1	1.6	91	96	93
2	3.2	16.054	1	8.6	2.4	3.1	92	95	93
2	5.8	16.4011	1	19	8.3	9.9	71	87	84
2	4.1	19.0794	1	7.1	1.6	2.3	92	94	92
2	5.4	19.2379	2	8.8	1.8	1.5	81	89	86
2	5.6	16.5364	1	14	4.8	7.2	73	92	87
2	9.6	17.2366	2	10.7	2.9	3.7	80	95	89
2	9.9	20.8024	1	6.2	0.7	2.4	89	94	90
2	13.4	18.5504	2	8	1.9	2.1	87	96	93
2	3.6	15.2719	2	21.7	7.6	10.2	67	89	84
2	4.6	13.9187	2	12.5	1.5	4.6	88	95	96
2	12.7	17.7818	1	5.5	1.8	1	80	95	82
2	9.9	13.0047	1	11.6	4.7	6.2	88	92	90
2	12.4	18.6264	1	12	3.6	5.9	90	97	92
2	12.2	14.3247	2	23.1	5.3	7.4	81	93	90
2	4.9	20.9962	1	7.9	1.8	2.6	91	96	92
2	14	13.6823	1	8.7	2.5	4.1	82	97	89
2	4.5	19.7507	1	22.8	6.9	8.8	71	91	88
2	10.3	15.7377	2	6.3	1.2	1.6	87	96	90
2	11.9	15.2339	2	8.5	2	1.4	85	95	89
2	3.4	19.2456	1	14.5	4	6.1	88	93	91
